# Supplementary material for: Next-Generation Sequencing of the Human Aqueous Humour Microbiome
Source: Int J Mol Sci. 2024 Jun 1;25(11):6128. doi: 10.3390/ijms25116128 (PMC11173048; doi:10.3390/ijms25116128)
Supplement: Supplementary file 1 [file ijms-25-06128-s001.zip]

Archive with 1 entries (1 files):
- ijms-3019174-supplementary.pdf
